# Supplementary material for: To what extent do people in malaria-endemic countries know asymptomatic malaria infections? A systematic review
Source: PLoS One. 2026 Jan 16;21(1):e0340636. doi: 10.1371/journal.pone.0340636 (PMC12810798; doi:10.1371/journal.pone.0340636)
Supplement: S2 File — (ZIP) [file pone.0340636.s002.zip]

Archive with 3 entries (3 files):
- S2A_PRISMA 2020 Checklist.docx
- S2B_PRISMA_2020_abstract_checklist.docx
- CEGeniusLog.txt
