# Supplementary material for: To what extent do people in malaria-endemic countries know asymptomatic malaria infections? A systematic review
Source: PLoS One. 2026 Jan 16;21(1):e0340636. doi: 10.1371/journal.pone.0340636 (PMC12810798; doi:10.1371/journal.pone.0340636)
Supplement: S2 File — (ZIP) [file pone.0340636.s002.zip › CEGeniusLog.txt]

Date and Time	Username	UserDomainname	Filenamepath	Error Number	Error Message	System Exception	Error LineNumber	Error MethodName	Applicationstarttime	Applicationendtime	CPU Used (%)	RAM Used (MB)

09-Jan-26 09:23:26	9108878	HS-J-PCOJ-01	CEGenius v2.9.87	C:\\Users\\9108878\\AppData\\Local\\Temp\\48\\Rar$DIa4528.44050.rartemp\\S2A_PRISMA 2020 Checklist.docx	CEGErr1	Error in GetPubInfoFromPath function	Could not find file 'C:\CEG2.0\External\InsertQuery.xml'.	0	GetPubInfoFromPath			0%	13725MB
09-Jan-26 09:23:34	9108878	HS-J-PCOJ-01	CEGenius v2.9.87	C:\\Users\\9108878\\AppData\\Local\\Temp\\48\\Rar$DIa4528.44050.rartemp\\S2A_PRISMA 2020 Checklist.docx	ThisAddInErr_007	Error in Validating MoveToWord	Root element is missing.	0	Application_DocumentBeforeClose			14.03188%	13627MB
