# Supplementary material for: To what extent do people in malaria-endemic countries know asymptomatic malaria infections? A systematic review
Source: PLoS One. 2026 Jan 16;21(1):e0340636. doi: 10.1371/journal.pone.0340636 (PMC12810798; doi:10.1371/journal.pone.0340636)
Supplement: S4 File — (XLSX) [file pone.0340636.s004.xlsx]

## Sheet: Sheet1
						To what extent do people in malaria-endemic countries know asymptomatic malaria infections? : A systematic review
	S8: Quality of included articles
		JBI critical appraisal checklist for qualitative studies
	Authors	Is there congruity between the stated philosophical perspective and the research methodology?	2. Is there congruity between the research methodology and the research question or objectives?	3. Is there congruity between the research methodology and the methods used to collect data?	4. Is there congruity between the research methodology and the representation and analysis of data?	5. Is there congruity between the research methodology and the interpretation of results?	6. Is there a statement locating the researcher culturally or theoretically?	7. Is the influence of the researcher on the research, and vice- versa, addressed?	8. Are participants, and their voices, adequately represented?	9. Is the research ethical according to current criteria or, for recent studies, and is there evidence of ethical approval by an appropriate body?	Do the conclusions drawn in the research report flow from the analysis, or interpretation, of the data?	Quality of the study
1	Cuinhane, Carlos Eduardo	YES	YES	YES	YES	YES	Unclear	Unclear	YES	YES	YES	High
2	Adhikari, Bipin	YES	YES	YES	YES	YES	Unclear	Unclear	YES	YES	YES	High
3	Baltzell, Kimberly A.	YES	YES	YES	YES	YES	Unclear	Unclear	YES	YES	YES	High
4	Okello, George	YES	YES	YES	YES	YES	Unclear	Unclear	YES	YES	YES	High
5	Shuford, Kathryn	YES	YES	YES	YES	YES	Unclear	Unclear	YES	YES	YES	High
		JBI critical appraisal checklist for quantitative studies (cross-sectional)
	Authors	1. Was the sample frame appropriate to address the target population?	2. Were study participants sampled in an appropriate way?	3. Was the sample size adequate?	4. Were the study subjects and setting described in detail?	5. Was data analysis conducted with sufficient coverage of the identified sample?	6. Were valid methods used for the identification of the condition?	7. Was the condition measured in a standard, reliable way for all participants?	8. Was there appropriate statistical analysis?	9. Was the response rate adequate, and if not, was the low response rate managed appropriately?	Quality of the study
6	Nchang, Abenwie Suh	Yes	Yes	No	Yes	Yes	Yes	Yes	Yes	Yes	Moderate
7	Orish, Verner N	Yes	No	No	Yes	Yes	Yes	Yes	Yes	Yes	Moderate
		Mixed Methods Appraisal Tool (MMAT) checklist
	Authors	1. Is there an adequate rationale for using a mixed methods design to address the research question?	2. Are the different components of the study effectively integrated to answer the research question?	3. Are the outputs of the integration of qualitative and quantitative components adequately interpreted?	4. Are divergences and inconsistencies between quantitative and qualitative results adequately addressed?	5. Do the different components of the study adhere to the quality criteria of each tradition of the methods involved?	Quality of the study
8	Adhikari, Bipin	Yes	Yes	Yes	Yes	Yes	High
9	Jaiteh, Fatou	Yes	Yes	Yes	Yes	Yes	High
10	Peto, Thomas J.	Yes	Yes	Yes	Yes	Yes	High
11	Legendre et al.	Yes	Yes	Yes	Yes	Yes	High
