# Supplementary material for: To what extent do people in malaria-endemic countries know asymptomatic malaria infections? A systematic review
Source: PLoS One. 2026 Jan 16;21(1):e0340636. doi: 10.1371/journal.pone.0340636 (PMC12810798; doi:10.1371/journal.pone.0340636)
Supplement: S5 File — (XLSX) [file pone.0340636.s005.xlsx]

## Sheet: Sheet1
			To what extent do people in malaria-endemic countries know asymptomatic malaria infections? : A systematic review
	S5_Details of included studies
	Authors	Study year	Publication year	Country	Study design	IDIs	FGDs	SSIs	ICs	Participants	Participants age (yrs)	Proportion of AsM Knowledge	Knew asymptomatic individuals can transmit malaria	Willing to get tested without symptoms	Willing to get treated without symptoms	Knew AsM can be diagnosed
1	Cuinhane, Carlos Eduardo et al.	2022	2023	Mozambique	Qualitative	NA	n=16	n=69	NA	n=239	≥12	NA	NA	NA	NA	NA
2	Adhikari, Bipin et al.	2015-2016	2018	Laos	Qualitative	NA	n=12	n=31	NA	n= 131	18 to 80	NA	NA	NA	NA	NA
3	Baltzell, Kimberly A. et al.	2015-2017	2019	Eswatini	Qualitative	NA	n=29	NA	NA	n=208	18 to 180	NA	NA	NA	NA	NA
4	Okello, George et al.	2010-2012	2012	Kenya	Qualitative	n=17	n=22		NA	NA	adults	NA	NA	NA	NA	NA
5	Shuford, Kathryn et al.	2013	2016	Kenya	Qualitative	n=12	n=36	NA	NA	n=334	adults	NA	NA	NA	NA	NA
6	Nchang, Abenwie Suhet al.	2022	2023	Cameroon	Cross-sectional	NA	NA	NA	NA	n=100	18 to 65	0.88	0.51	NA	NA	0.75
7	Orish, Verner N et al.	2022	2023	Ghana	Cross-sectional	NA	NA	NA	NA	n=200	≥15	0.58	0.335	0.76	0.9	0.865
8	Adhikari, Bipin et al.	2015	2018	Laos	Mixed method	NA	n=12	NA	NA	n=381	≥18	0.142	0.367	NA	NA	NA
9	Jaiteh, Fatou et al.	2016	2019	Gambia	Mixed method	n=88	NA	NA	n=5	Quantitative: n=741 qualitative: n=93	≤16 & adults	0.73	NA	NA	NA	NA
10	Peto, Thomas J. et al.	2015-2016-2017	2018	Cambodia	Mixed method	n=	n=5	NA	NA	Quantitative: n=163 qualitative: NA	≥18	0.798	NA	NA	NA	NA
11	Legendre et al.	2021-2022	2024	Senegal	Mixed method	n=7	n=12	NA	NA	Quantitative: n=289 qualitative: 120	≥15	NA	NA	NA	NA	NA
		NB
		FGD =	Focus Group Discussion
		IDI =	In Depth Interview
		IC =	Informal Conversation
		SSI =	Semi-Structured Interview
