# Supplementary material for: To what extent do people in malaria-endemic countries know asymptomatic malaria infections? A systematic review
Source: PLoS One. 2026 Jan 16;21(1):e0340636. doi: 10.1371/journal.pone.0340636 (PMC12810798; doi:10.1371/journal.pone.0340636)
Supplement: S6 File — (XLSX) [file pone.0340636.s006.xlsx]

## Sheet: Sheet1
			To what extent do people in malaria-endemic countries know asymptomatic malaria infections? A systematic review
	S6_Qualitative data
				Themes
	Authors	Publication year	Awareness / Knowledge of asymptomatic malaria	Malaria test without symptoms	Drug administration without malaria symptoms	Education on asymptomatic malaria
1	Cuinhane, Carlos Eduardo;	2023	NA	NA	1. “I can’t accept to take pills because I don’t have malaria, even if my neighbour was detected malaria in the hospital”	1. “People should be told why it is important to take pills, what the pills are for, and whether the person is sick. This is because you may meet the people while they are not sick and they may wonder why they have to take pills if they are not sick. Then, you should explain what those pills are for. I think that after explanation people will accept to take the pills” (SSI 08, adoles cent, Magude…
					2. “I accept taking tablets even without malaria. Even if field workers leave my neighbour’s house after giving pills, come here at home, we all have a duty to accept, because since we started taking pills in 2016 until now we have seen a reduction in malaria. So, we should not refuse, we have to accept taking tablets to prevent malaria” (SSI 09, community leader, Magude village).
2	Adhikari, Bipin;	2018	1. Do you think that a healthy person can have malaria parasite in his/her body? For example: me, do you think I have malaria parasite in my body or not / No, because you look clean. You do not have to go to forest like us. For us, we have to go to forest every day to find food. We do not have good clothes. I just only have one blanket in my house, I have to give it to my husband and my kids.	NA	1. After each round of MDA, SSI respondents were asked about the rationale for taking medicine while asymp tomatic. The majority gave reasons such as “to kill the malaria parasite in their body” and they “wanted to be healthy”. Respondents were positive about the idea of MDA even though sometimes they did not fully understand the rationale behind this approach or expect any specific health benefit	NA
					2. I: what do you think about taking medicine, if you are not sick? R: I do not think about anything, I take it because I want to be healthy. SSI1P6, 28 year, female, farmer, PMM village I: What did you think about taking medicine if you are not sick? R: I am very happy to take medicine but I don’t like the tiredness and headache.
3	Jaiteh, Fatou et al.	2019	1. Generally, diseases can be housed in different parts of the body. Most times, for malaria the head is the problem and it starts with that place.” (Adult man, Farmer	NA	NA	NA
4	Baltzell, Kimberly A.	2019	1. “It can happen as you can find that it is still in its early stages. It cannot show symptoms after stinging you the very same day, it moves along the body for some time before the symptoms can be revealed. Then that is when it can show this stage.” (Tha bankulu FGD participant)	NA	1. “I think [treatment before testing] is not good because it might happen that you have the virus and they will give you prevention tablets instead of treat ment.” (Emalibeni FGD participant	NA
					2. It is better that you run the tests before giving us the tablets…It is better I undergo check-ups first.
5	Okello, George;	2012	1. If you test the whole school right now, you will find that almost 90% of the whole school have malaria parasites. Interestingly it doesn’t affect them that much. They will just recover on their own. It keeps on coming and going. (Parent, FGD)	NA	1. The child will just be playing then all over sudden you prick the child and you say that the child has malaria. Then you give them drugs. Take these ones now and then again in the evening you give them more drugs. So they will be wondering why you have given the child malaria drugs yet he is not sick! He has not complained of headache or anything. So the ones we give them in school they can ta…	NA
			2. I think this one is quite focused because you have actually tested someone and seen parasites so you know exactly what you are dealing with. And you see this will also have the potential impact of removing the hosts because you see those with the parasites will not have the symptoms...so you are reducing transmission as well. (Health manager, IDI
6	Shuford, Kathryn	2016	1. Someone can live with malaria in their bodies for long without knowing it…you think you don’t have malaria but it’s already in you, so if you get an opportunity to be tested before the malaria symp toms show in your body then that will be a good opportunity. (Female FGD, Asembo	1. From my experience I cannot accept to be tested when I don’t feel sick…I will wait until I feel sick to be tested.	NA	1. It depends on someone’s understanding. It is a good idea for a person who is doing the testing to talk or counsel the person tested for malaria to understand the results that show he is positive for malaria but still they do not feel sick. (Opinion leader FGD, Asembo
				2. On this, people’s perceptions will differ, some may send them away, those with knowledge who have heard of this will accept; therefore, people’s perceptions will differ [depending] on how knowledge able they are. (Opinion leader FGD, Karemo)		2. We should encourage each other by involving one or two people who have been trained here in [village] to educate more people…on what the exercise of mass screening is going to entail. Then educating more people on what the testing and treatment of malaria is all about. (Female FGD, Karemo
				3. T here [are times when] you may feel that you don’t have malaria, but you have hidden malaria, there fore it is only a test that can show whether you have malaria. (Male FGD, Gem)
7	Legendre et al.	2024	NA	1. “That’s a really good idea. Before, we used to have SMC campaigns only for children, forgetting that, yes, the elderly are also here. Maybe they are the ones who are asymptomatic carriers and keep transmitting the disease to the children. And the fight that you’re undertaking is a good fight. Now we’ll be relieved to hear that, yes, SMC will cover the entire population and all households.” – M…	1. “No, I won’t accept taking medication without being sick. (...) Since I’m not sick, I won’t take any medica tion. I won’t be motivated to take the medication.” - Young man, FG. “I think the grandfathers will refuse because they will believe that they are not sick.” - Young woman, FG“[I would accept taking an antimalarial treat ment even if I’m not sick.] Yes, if it’s for preven tion.”—Healthca…	1. “It requires sensitization and making people under stand that there are asymptomatic carriers who are present and transmit the disease to others without knowing. Now, we need to sensitise them to tell them the importance of the project.” - Man, FG.
